# Supplementary material for: Pain after Licorice or Sugar-Water Gargling in Patients Recovering from Oropharyngeal Surgery—A Randomized, Double-Blind Trial
Source: J Pers Med. 2024 Oct 12;14(10):1056. doi: 10.3390/jpm14101056 (PMC11508901; doi:10.3390/jpm14101056)
Supplement: Supplementary file 1 [file jpm-14-01056-s001.zip]

Archive with 1 entries (1 files):
- jpm-3230693-supplementary.pdf
